# Supplementary material for: Histological markers, sickle-shaped blood vessels, myxoid area, and infiltrating growth pattern help stratify the prognosis of patients with myxofibrosarcoma/undifferentiated sarcoma
Source: Sci Rep. 2023 Apr 25;13:6744. doi: 10.1038/s41598-023-34026-w (PMC10130155; doi:10.1038/s41598-023-34026-w)
Supplement: Supplementary file 1 — Supplementary Information 1. [file 41598_2023_34026_MOESM1_ESM.xlsx]

## Sheet: Sheet1
	Supplementary Table S1. Details of the gene list for which hierarchical cluster analysis was performed.
	Name of pathway or gene set	Source database or platform	Download WEB site or gene list
	PUJANA_BRCA_CENTERED_NETWORK	AFFY_HG_U95	https://www.gsea-msigdb.org/gsea/msigdb/cards/PUJANA_BRCA_CENTERED_NETWORK
	BIOCARTA_ATRBRCA_PATHWAY	BIOCARTA	https://www.gsea-msigdb.org/gsea/msigdb/cards/BIOCARTA_ATRBRCA_PATHWAY.html
	BIOCARTA_HIF_PATHWAY	BIOCARTA	https://www.gsea-msigdb.org/gsea/msigdb/cards/BIOCARTA_HIF_PATHWAY
	BIOCARTA_MTOR_PATHWAY	BIOCARTA	https://www.gsea-msigdb.org/gsea/msigdb/cards/BIOCARTA_MTOR_PATHWAY
	BIOCARTA_EGF_PATHWAY	BIOCARTA	https://www.gsea-msigdb.org/gsea/msigdb/cards/BIOCARTA_EGF_PATHWAY
	BIOCARTA_HER2_PATHWAY	BIOCARTA	https://www.gsea-msigdb.org/gsea/msigdb/cards/BIOCARTA_HER2_PATHWAY.html
	BIOCARTA_NFKB_PATHWAY	BIOCARTA	https://www.gsea-msigdb.org/gsea/msigdb/cards/BIOCARTA_NFKB_PATHWAY
	BIOCARTA_WNT_PATHWAY	BIOCARTA	https://www.gsea-msigdb.org/gsea/msigdb/cards/BIOCARTA_WNT_PATHWAY
	GOBP_REGULATION_OF_GLYCOGEN_METABOLIC_PROCESS	Gene Ontology	http://www.gsea-msigdb.org/gsea/msigdb/cards/GOBP_REGULATION_OF_GLYCOGEN_METABOLIC_PROCESS.html
	GOBP_POSITIVE_REGULATION_OF_GLYCOGEN_METABOLIC_PROCESS	Gene Ontology	http://www.gsea-msigdb.org/gsea/msigdb/cards/GOBP_POSITIVE_REGULATION_OF_GLYCOGEN_METABOLIC_PROCESS.html
	KEGG_ADHERENS_JUNCTION	KEGG	https://www.gsea-msigdb.org/gsea/msigdb/cards/KEGG_ADHERENS_JUNCTION
	KEGG_BASAL_CELL_CARCINOMA	KEGG	https://www.gsea-msigdb.org/gsea/msigdb/cards/KEGG_BASAL_CELL_CARCINOMA
	KEGG_BASE_EXCISION_REPAIR	KEGG	https://www.gsea-msigdb.org/gsea/msigdb/cards/KEGG_BASE_EXCISION_REPAIR
	KEGG_CALCIUM_SIGNALING_PATHWAY	KEGG	https://www.gsea-msigdb.org/gsea/msigdb/cards/KEGG_CALCIUM_SIGNALING_PATHWAY
	KEGG_CELL_CYCLE	KEGG	https://www.gsea-msigdb.org/gsea/msigdb/cards/KEGG_CELL_CYCLE
	KEGG_CITRATE_CYCLE_TCA_CYCLE	KEGG	https://www.gsea-msigdb.org/gsea/msigdb/cards/KEGG_CITRATE_CYCLE_TCA_CYCLE
	KEGG_CYTOKINE_CYTOKINE_RECEPTOR_INTERACTION	KEGG	https://www.gsea-msigdb.org/gsea/msigdb/cards/KEGG_CYTOKINE_CYTOKINE_RECEPTOR_INTERACTION
	KEGG_ECM_RECEPTOR_INTERACTION	KEGG	https://www.gsea-msigdb.org/gsea/msigdb/cards/KEGG_ECM_RECEPTOR_INTERACTION
	KEGG_FOCAL_ADHESION	KEGG	https://www.gsea-msigdb.org/gsea/msigdb/cards/KEGG_FOCAL_ADHESION
	KEGG_GLYCOLYSIS_GLUCONEOGENESIS	KEGG	https://www.gsea-msigdb.org/gsea/msigdb/cards/KEGG_GLYCOLYSIS_GLUCONEOGENESIS
	KEGG_HEDGEHOG_SIGNALING_PATHWAY	KEGG	https://www.gsea-msigdb.org/gsea/msigdb/cards/KEGG_HEDGEHOG_SIGNALING_PATHWAY
	KEGG_HOMOLOGOUS_RECOMBINATION	KEGG	https://www.gsea-msigdb.org/gsea/msigdb/cards/KEGG_HOMOLOGOUS_RECOMBINATION
	KEGG_INSULIN_SIGNALING_PATHWAY	KEGG	https://www.gsea-msigdb.org/gsea/msigdb/cards/KEGG_INSULIN_SIGNALING_PATHWAY
	KEGG_JAK_STAT_SIGNALING_PATHWAY	KEGG	https://www.gsea-msigdb.org/gsea/msigdb/cards/KEGG_JAK_STAT_SIGNALING_PATHWAY
	KEGG_MAPK_SIGNALING_PATHWAY	KEGG	https://www.gsea-msigdb.org/gsea/msigdb/cards/KEGG_MAPK_SIGNALING_PATHWAY
	KEGG_MISMATCH_REPAIR	KEGG	https://www.gsea-msigdb.org/gsea/msigdb/cards/KEGG_MISMATCH_REPAIR
	KEGG_MTOR_SIGNALING_PATHWAY	KEGG	https://www.gsea-msigdb.org/gsea/msigdb/cards/KEGG_MTOR_SIGNALING_PATHWAY
	KEGG_NOTCH_SIGNALING_PATHWAY	KEGG	https://www.gsea-msigdb.org/gsea/msigdb/cards/KEGG_NOTCH_SIGNALING_PATHWAY
	KEGG_NUCLEOTIDE_EXCISION_REPAIR	KEGG	https://www.gsea-msigdb.org/gsea/msigdb/cards/KEGG_NUCLEOTIDE_EXCISION_REPAIR
	KEGG_P53_SIGNALING_PATHWAY	KEGG	https://www.gsea-msigdb.org/gsea/msigdb/cards/KEGG_P53_SIGNALING_PATHWAY
	KEGG_PPAR_SIGNALING_PATHWAY	KEGG	https://www.gsea-msigdb.org/gsea/msigdb/cards/KEGG_PPAR_SIGNALING_PATHWAY
	KEGG_PROTEASOME	KEGG	https://www.gsea-msigdb.org/gsea/msigdb/cards/KEGG_PROTEASOME
	KEGG_REGULATION_OF_ACTIN_CYTOSKELETON	KEGG	https://www.gsea-msigdb.org/gsea/msigdb/cards/KEGG_REGULATION_OF_ACTIN_CYTOSKELETON
	KEGG_STARCH_AND_SUCROSE_METABOLISM	KEGG	https://www.gsea-msigdb.org/gsea/msigdb/cards/KEGG_STARCH_AND_SUCROSE_METABOLISM
	KEGG_STEROID_HORMONE_BIOSYNTHESIS	KEGG	https://www.gsea-msigdb.org/gsea/msigdb/cards/KEGG_STEROID_HORMONE_BIOSYNTHESIS
	KEGG_TGF_BETA_SIGNALING_PATHWAY	KEGG	https://www.gsea-msigdb.org/gsea/msigdb/cards/KEGG_TGF_BETA_SIGNALING_PATHWAY
	KEGG_VEGF_SIGNALING_PATHWAY	KEGG	https://www.gsea-msigdb.org/gsea/msigdb/cards/kegg_vegf_signaling_pathway
	PI3K-AKT	KEGG	https://www.kegg.jp/kegg/brite.html
	KEGG_WNT_SIGNALING_PATHWAY	KEGG	https://www.gsea-msigdb.org/gsea/msigdb/cards/KEGG_WNT_SIGNALING_PATHWAY
	Cytokine (human)	KEGG	https://www.kegg.jp/kegg/brite.html
	Interleukins (human)	KEGG	https://www.kegg.jp/kegg/brite.html
	Tumor necrosis fators (human)	KEGG	https://www.kegg.jp/kegg/brite.html
	Chemokines (human)	KEGG	https://www.kegg.jp/kegg/brite.html
	Interferons (human)	KEGG	https://www.kegg.jp/kegg/brite.html
	KEGG_ERBB_SIGNALING_PATHWAY	KEGG	https://www.gsea-msigdb.org/gsea/msigdb/cards/KEGG_ERBB_SIGNALING_PATHWAY.html
	KEGG_JAK_STAT_SIGNALING_PATHWAY	KEGG	https://www.gsea-msigdb.org/gsea/msigdb/cards/KEGG_JAK_STAT_SIGNALING_PATHWAY
	MOOTHA_GLYCOLYSIS	MOOTHA	https://www.gsea-msigdb.org/gsea/msigdb/cards/MOOTHA_GLYCOLYSIS.html
	DUTERTRE_ESTRADIOL_RESPONSE_24HR_UP	MSigDB	https://www.gsea-msigdb.org/gsea/msigdb/cards/DUTERTRE_ESTRADIOL_RESPONSE_24HR_UP
	HALLMARK_DNA_REPAIR	MSigDB	https://www.gsea-msigdb.org/gsea/msigdb/cards/HALLMARK_DNA_REPAIR.html
	HALLMARK_ESTROGEN_RESPONSE_LATE	MSigDB	https://www.gsea-msigdb.org/gsea/msigdb/cards/HALLMARK_ESTROGEN_RESPONSE_LATE.html
	HALLMARK_GLYCOLYSIS	MSigDB	https://www.gsea-msigdb.org/gsea/msigdb/cards/HALLMARK_GLYCOLYSIS.html
	REACTOME_ACTIVATION_OF_MATRIX_METALLOPROTEINASES	REACTOME	https://www.gsea-msigdb.org/gsea/msigdb/cards/REACTOME_ACTIVATION_OF_MATRIX_METALLOPROTEINASES
	REACTOME_GLYCOGEN_BREAKDOWN_GLYCOGENOLYSIS	REACTOME	https://www.gsea-msigdb.org/gsea/msigdb/cards/REACTOME_GLYCOGEN_BREAKDOWN_GLYCOGENOLYSIS
	REACTOME_METALLOPROTEASE_DUBS	REACTOME	https://www.gsea-msigdb.org/gsea/msigdb/cards/REACTOME_METALLOPROTEASE_DUBS
	REACTOME_PI3K_AKT_ACTIVATION	REACTOME	https://www.gsea-msigdb.org/gsea/msigdb/cards/REACTOME_PI3K_AKT_ACTIVATION
	REACTOME_PI3K_CASCADE	REACTOME	https://www.gsea-msigdb.org/gsea/msigdb/cards/REACTOME_PI3K_CASCADE
	REACTOME_SIGNALING_BY_EGFR	REACTOME	https://www.gsea-msigdb.org/gsea/msigdb/cards/REACTOME_SIGNALING_BY_EGFR
	REACTOME_SIGNALING_BY_ERBB4	REACTOME	https://www.gsea-msigdb.org/gsea/msigdb/cards/REACTOME_SIGNALING_BY_ERBB4
	BIOCARTA_WNT_PATHWAY	REACTOME	https://www.gsea-msigdb.org/gsea/msigdb/cards/BIOCARTA_WNT_PATHWAY
	SA_MMP_CYTOKINE_CONNECTION	SigmaAldrich	https://www.gsea-msigdb.org/gsea/msigdb/cards/SA_MMP_CYTOKINE_CONNECTION
	Human Angiogenesis 1 SignArray	SignArray	https://www.anygenes.com/home/products/signaling-pathways#main-content
	Human Angiogenesis 2 SignArray	SignArray	https://www.anygenes.com/home/products/signaling-pathways#main-content
	Cancer Hotspot Panel v2	ThermofisherScientific	https://www.thermofisher.com/order/catalog/product/4475346
	WP_GLYCOGEN_SYNTHESIS_AND_DEGRADATION	WikiPathways	https://www.gsea-msigdb.org/gsea/msigdb/geneset_page.jsp?geneSetName=WP_GLYCOGEN_SYNTHESIS_AND_DEGRADATION
	WP_MATRIX_METALLOPROTEINASES	WikiPathways	https://www.gsea-msigdb.org/gsea/msigdb/cards/WP_MATRIX_METALLOPROTEINASES.html
	CLDN6_relative_genes	Original curation	CLDN6,YAP1,ANKRD1,CYR61,CTGF,EDN1
	DNA_mismatch_repair	Original curation	MLH1,MLH3,MSH2,MSH3,MSH6,PMS1,PMS2
	adipocyte-adipose tissue-related	Original curation	CD36,SLC27A1,FABP4,SLC22A5,CPT1A,ACADL,CPT1B,AMACR,ADIPOQ,LEP,APLN,RARRES2,IL6,CCL2,SERPINE1,RBP4,TNF,NAMPT,ITLN1,SERPINA12,GRN,C1QTNF4,LEPR,ADIPOR1,ADIPOR2,CDH13,APLNR,CMKLR1,IL6R,CCR2,CCR4,PLAUR,TNFRSF1A,TNFRSF1B,SORT1,EPHA2
	DNA mismatch repair2	Original curation	MLH1,MLH2,MLH3,MSH1,MSH2,MSH3,MSH6,PMS1,PMS2,BRCA1,BRCA2
	DNA mismatch-related polymerase	Original curation	POLB,POLG,POLG2,POLD1,POLD2,POLE,POLE2,POLZ,POLH,POLQ,POLI,POLK,POLL,POLM,REV1
	Cancer genes with mutation hotspots	Original curation	ABCC10,ACADS,ACP6,ACSBG2,ACVR1,ACVR1B,AHI1,AKT1,ALK,AMPD1,ANKZF1,APC,APOBR,ARAF,ARHGAP28,ARHGAP33,ARID1A,ARID2,ARID3A,ARIH1,ARL16,ASF1B,ATM,ATP6V1B2,B2M,BCL2L12,BNC2,BRAF,BRD7,BRINP1,BTBD11,C16orf80,C3orf70,C5orf49,C6,CANT1,CCND1,CCT8,CDH1,CDK4,CDKN2A,CELSR1,CEP63,CEP89,CHD3,CHIT1,CHST12,CIZ1,CLEC14A,CLECL1,COBL,CR1,CRB1,CREBBP,CRNKL1,CSPG5,CTNNB1,CYP2C8,CYP4A11,CYP7B1,DCAF13,DDX28,DHRS4,DICER1,D…
	myCancerGenome	Original curation	AKT1,ALK,,BRAF,DDR2,EGFR,FGFR1,HER2,KRAS,MEK1,MET,NRAS,PIK3CA,PTEN,RET,ROS1
	Tumorportal_LUAD-related genes with mutation	Original curation	TP53,KRAS,KEAP1,NF1,EGFR,STK11,SMARCA4,BRAF,CDKN2A,MET,PBM10,PIK3CA,RIT1,U2AF1,ATM,ARID1A,SLC4A5,RB1,ERBB2,MAP2K1,STX2,NBPF1,MLL3,FAT1,APC,ARID2,SLC39A6,ARHGAP35,SMAD4,CDK12,CTNNB1,MBD1,FBXO16,PBLD,ZNF774,NRAS,CDKN1B
	US/MFS-related washimi	Original curation	PSMC1,PSMB6,KDR,PSMC2,PSMB10,PSMD8,TNFRSF1A,MYD88,TNFRSF1B,MAP3K7,CHP,NFATC2,NFATC3,NFATC4,PLA2G4A,PXN,SPHK1,SMARCA2
	Proteasome myxofibrosarcoma	Original curation	IFNG,POMP,PSMA1,PSMA2,PSMA3,PSMA4,PSMA5,PSMA6,PSMA6P4,PSMA7,PSMA8,PSMB1,PSMB10,PSMB11,PSMB2,PSMB3,PSMB4,PSMB5,PSMB6,PSMB7,PSMB8,PSMB9,PSMC1,PSMC1P4,PSMC2,PSMC3,PSMC4,PSMC5,PSMC6,PSMD1,PSMD11,PSMD12,PSMD13,PSMD14,PSMD2,PSMD3,PSMD4,PSMD6,PSMD7,PSMD8,PSME1,PSME2,PSME3,PSME4,PSMF1,SEM1,SKP2
	Surfactant	Original curation	SFTPA,SFTPB,SFTPC,NKX2-1
