# Supplementary material for: Histological markers, sickle-shaped blood vessels, myxoid area, and infiltrating growth pattern help stratify the prognosis of patients with myxofibrosarcoma/undifferentiated sarcoma
Source: Sci Rep. 2023 Apr 25;13:6744. doi: 10.1038/s41598-023-34026-w (PMC10130155; doi:10.1038/s41598-023-34026-w)
Supplement: Supplementary file 2 — Supplementary Information 2. [file 41598_2023_34026_MOESM2_ESM.xlsx]

## Sheet: Sheet1
	Supplementary Table S2. Individual genes involved in the pathways.
	KEGG_PROTEASOME	BIOCARTA_NFKB	KEGG_VEGF_SIGNALING
	IFNG	CHUK	AKT1
	POMP	FADD	AKT2
	PSMA1	IKBKB	AKT3
	PSMA2	IKBKG	BAD
	PSMA3	IL1A	CASP9
	PSMA4	IL1R1	CDC42
	PSMA5	MAP3K1	CHP1
	PSMA6	MAP3K14	CHP2
	PSMA6P4	MAP3K7	HRAS
	PSMA7	MYD88	HSPB1
	PSMA8	NFKB1	JMJD7-PLA2G4B
	PSMB1	NFKBIA	KDR
	PSMB10	RELA	KRAS
	PSMB11	RIPK1	MAP2K1
	PSMB2	TAB1	MAP2K2
	PSMB3	TNF	MAPK1
	PSMB4	TNFAIP3	MAPK11
	PSMB5	TNFRSF1A	MAPK12
	PSMB6	TNFRSF1B	MAPK13
	PSMB7	TRADD	MAPK14
	PSMB8	TRAF6	MAPK3
	PSMB9		MAPKAPK2
	PSMC1		MAPKAPK3
	PSMC1P4		NFAT5
	PSMC2		NFATC1
	PSMC3		NFATC2
	PSMC4		NFATC3
	PSMC5		NFATC4
	PSMC6		NOS3
	PSMD1		NRAS
	PSMD11		PIK3CA
	PSMD12		PIK3CB
	PSMD13		PIK3CD
	PSMD14		PIK3CG
	PSMD2		PIK3R1
	PSMD3		PIK3R2
	PSMD4		PIK3R3
	PSMD6		PIK3R5
	PSMD7		PLA2G10
	PSMD8		PLA2G12A
	PSME1		PLA2G12B
	PSME2		PLA2G1B
	PSME3		PLA2G2A
	PSME4		PLA2G2C
	PSMF1		PLA2G2D
	SEM1		PLA2G2E
			PLA2G2F
			PLA2G3
			PLA2G4A
			PLA2G4B
			PLA2G4E
			PLA2G5
			PLA2G6
			PLCG1
			PLCG2
			PPP3CA
			PPP3CB
			PPP3CC
			PPP3R1
			PPP3R2
			PRKCA
			PRKCB
			PRKCG
			PTGS2
			PTK2
			PXN
			RAC1
			RAC2
			RAC3
			RAF1
			SH2D2A
			SHC2
			SPHK1
			SPHK2
			SRC
			VEGFA
