# Supplementary material for: Histological markers, sickle-shaped blood vessels, myxoid area, and infiltrating growth pattern help stratify the prognosis of patients with myxofibrosarcoma/undifferentiated sarcoma
Source: Sci Rep. 2023 Apr 25;13:6744. doi: 10.1038/s41598-023-34026-w (PMC10130155; doi:10.1038/s41598-023-34026-w)
Supplement: Supplementary file 3 — Supplementary Information 3. [file 41598_2023_34026_MOESM3_ESM.xlsx]

## Sheet: Sheet1
Supplementary Table S3. Association between myxoid area and overall survival by cutoff value (Kaplan-Meier).
Cutoff value	0.001	0.01	0.05	0.1	0.2	0.3	0.4	0.5	0.6	0.7	0.8	0.9	1
p	0.021	0.002	0.001	0.01	0.01	0.014	0.005	0.005	0.026	0.014	0.035	0.06	0.094
